# Supplementary material for: The Timing of Timezyme Diversification in Vertebrates
Source: PLoS One. 2014 Dec 8;9(12):e112380. doi: 10.1371/journal.pone.0112380 (PMC4259306; doi:10.1371/journal.pone.0112380)
Supplement: S1 Data — Detailed information about genes involved in the synteny analysis. Each of the four tables displays precise name, accession number and Ensembl location of genes involved in the synteny analysis for aanat1a, aanat1b, aanat2, and aanat2′. Six genes found upstream and downstream of each aanat paralog were annotated, using the stickleback genome (Gasterosteus aculeatus) as a reference. Cells highlighted in yellow provide the contig number on which were found the targeted genes in the AGKD01 salmon genome, since S. salar is not referenced in Ensembl. (XLSX) [file pone.0112380.s001.xlsx]

## Sheet: aanat1a
Gene name and location for synteny analysis of aanat1a
Gene		G. gallus		H. sapiens		X. tropicalis		L. chalumnae		L. oculatus		D. rerio		S. salar		G. moruha		O. niloticus		X. maculatus		O. latipes		T. nigroviridis		G. aculeatus
Abbreviation	full name	location	accession #	location	accession #	location	accession #	location	accession #	location	accession #	location	accession #	location	accession #	location	accession #	location	accession #	location	accession #	location	accession #	location	accession #	location	accession #
ubn2	ubinuclein-2																	Scaffold GL831193.1: 3,032,959-3,051,664	ENSONIG00000018234			Chromosome 1: 2,050,070-2,058,489	ENSORLG00000000521	Chromosome Un_random: 27,027,255-27,030,727	ENSTNIG00000017521	groupIX: 16,344,504-16,351,630	ENSGACG00000019288
myh10	myosin heavy chain 10																	Scaffold GL831193.1: 3,059,605-3,115,586	ENSONIG00000018235			Chromosome 1: 2,068,575-2,120,200	ENSORLG00000000639	Chromosome Un_random: 27,005,107-27,022,073	ENSTNIG00000017520	groupIX: 16,300,906-16,335,278	ENSGACG00000019284
cygb	cytoglobin	Chromosome 18: 4,317,487-4,324,555	ENSGALG00000001892	Chromosome 17: 74,523,438-74,547,257	ENSG00000161544	Scaffold GL172814.1: 1,771,829-1,773,733	ENSXETG00000019510	Scaffold JH126717.1: 1,126,847-1,134,467	ENSLACG00000014904	Chromosome LG10: 40,127,115-40,136,182	GENSCAN00000019994							Scaffold GL831193.1: 3,121,199-3,165,935	ENSONIG00000018250			Chromosome 1: 2,127,569-2,161,417	ENSORLG00000000664	Chromosome Un_random: 26,999,466-27,000,358	ENSTNIG00000017519	groupIX: 16,282,438-16,290,822	ENSGACG00000019283
sphk1	sphingosine kinase 1	Chromosome 18: 4,404,002-4,412,722	ENSGALG00000023541	Chromosome 17: 74,372,665-74,383,941	ENSG00000176170	Scaffold GL172814.1: 1,901,248-1,908,722	ENSXETG00000019540	Scaffold JH126717.1: 1,408,694-1,453,606	ENSLACG00000015952	Chromosome LG10: 40,237,020-40,250,890	ENSGACP00000025486_1					GeneScaffold_4481: 154,254-156,098	ENSGMOG00000017756	Scaffold GL831193.1: 3,212,889-3,255,490	ENSONIG00000018251	Scaffold JH556678.1: 1,219,148-1,226,385	ENSXMAG00000005998	Chromosome 1: 2,202,539-2,229,879	ENSORLG00000000682	Chromosome Un_random: 26,984,783-26,986,757	ENSTNIG00000017518	groupIX: 16,240,002-16,259,877	ENSGACG00000019281
ube2o	ubiquitin-conjugating enzyme E2 O	Chromosome 18: 4,353,782-4,401,144	ENSGALG00000001971	Chromosome 17: 74,385,532-74,449,288	ENSG00000175931	Scaffold GL172814.1: 1,870,520-1,880,751	ENSXETG00000034090	Scaffold JH126717.1: 1,325,841-1,404,310	ENSLACG00000015803	Chromosome LG10: 40,206,279-40,227,298	ENSDARP00000112018_1/ENSDARP00000099983_1	Chromosome 6: 22,269,686-22,313,662	ENSDARG00000089054	AGKD01009621.1		GeneScaffold_4481: 118,795-148,416	ENSGMOG00000017706	Scaffold GL831193.1: 3,260,598-3,301,209	ENSONIG00000018252	Scaffold JH556678.1: 1,234,131-1,280,826	ENSXMAG00000006001	Chromosome 1: 2,235,033-2,248,680	ENSORLG00000000718	Chromosome Un_random: 26,975,573-26,981,411	ENSTNIG00000017517	groupIX: 16,217,828-16,234,783	ENSGACG00000019278
dnah8	Dynein heavy chain 8																									groupIX: 16,212,384-16,217,012	ENSGACG00000019277
aanat1a	arylalkylamine n-acetyltransferase 1a	Chromosome 18: 4,348,390-4,352,215	ENSGALG00000001955	Chromosome 17: 74,449,433-74,466,199	ENSG00000129673	Scaffold GL172814.1: 1,855,190-1,856,471	ENSXETG00000019534	Scaffold JH126717.1: 1,297,695-1,307,741	ENSLACG00000015584	Chromosome LG10: 40,199,227-40,200,309	ENSGACP00000009361_1			AGKD01009621.1				Scaffold GL831193.1: 3,303,726-3,305,445	ENSONIG00000018253	Scaffold JH556678.1: 1,270,978-1,287,717	ENSXMAG00000006015	Chromosome 1: 2,260,095-2,262,333	ENSORLG00000000725	Chromosome Un_random: 26,969,504-26,970,941	ENSTNIG00000017516	groupIX: 16,205,994-16,208,003	ENSGACG00000019276
rhbdf2	inactive rhomboid protein 2	Chromosome 18: 4,339,246-4,347,080	ENSGALG00000001943	Chromosome 17: 74,466,973-74,497,872	ENSG00000129667	Scaffold GL172814.1: 1,814,058-1,854,075	ENSXETG00000019523	Scaffold JH126717.1: 1,248,425-1,290,601	ENSLACG00000015389	Chromosome LG10: 40,146,021-40,193,861	GENSCAN00000019911			AGKD01009621.1		GeneScaffold_4481: 100,470-114,844	ENSGMOG00000017671	Scaffold GL831193.1: 3,308,857-3,323,215	ENSONIG00000018255	Scaffold JH556678.1: 1,291,178-1,313,647	ENSXMAG00000006018	Chromosome 1: 2,264,058-2,283,096	ENSORLG00000000754	Chromosome Un_random: 26,961,716-26,968,442	ENSTNIG00000017515	groupIX: 16,196,378-16,203,822	ENSGACG00000019272
acox1	peroxisomal acyl-coenzyme A oxidase 1									Chromosome LG10: 40,278,717-40,292,765	ENSGACP00000025473_1	Chromosome 6: 21,708,967-21,724,572	ENSDARG00000014727			GeneScaffold_4481: 63,850-85,764	ENSGMOG00000017643	Scaffold GL831193.1: 3,348,138-3,362,212	ENSONIG00000018262	Scaffold JH556678.1: 1,343,497-1,361,339	ENSXMAG00000006043	Chromosome 1: 2,306,143-2,329,454	ENSORLG00000000785	Chromosome Un_random: 26,952,729-26,956,034	ENSTNIG00000000932	groupIX: 16,175,263-16,184,234	ENSGACG00000019268
acox1_2																								Chromosome Un_random: 26,946,093-26,950,819	ENSTNIG00000017514
ten1	TEN1 telomerase capping complex subunit									Chromosome LG10: 40,296,231-40,296,855	ENSGACP00000025468_1					GeneScaffold_4481: 57,798-58,950	ENSGMOG00000017638	Scaffold GL831193.1: 3,362,459-3,365,119	ENSONIG00000018264	Scaffold JH556678.1: 1,361,521-1,363,610	ENSXMAG00000006067	Chromosome 1: 2,329,541-2,331,835	ENSORLG00000000792			groupIX: 16,171,112-16,173,304	ENSGACG00000019266
evpla	envoplakin									Chromosome LG10: 40,298,399-40,301,710	ENSDARP00000021688_1	Chromosome 6: 21,643,505-21,667,677	ENSDARG00000019808			GeneScaffold_4481: 42,243-56,783	ENSGMOG00000017592	Scaffold GL831193.1: 3,366,546-3,377,382	ENSONIG00000018265	Scaffold JH556678.1: 1,373,526-1,416,567	ENSXMAG00000006071	Chromosome 1: 2,334,087-2,350,903	ENSORLG00000000815	Chromosome Un_random: 26,934,544-26,945,006	ENSTNIG00000017513	groupIX: 16,159,871-16,170,192	ENSGACG00000019260
srp68	signal recognition particle 68kDa									Chromosome LG10: 40,326,083-40,336,066	ENSGACP00000025455_1	Chromosome 6: 21,612,979-21,639,545	ENSDARG00000020820			GeneScaffold_4481: 11,967-33,544	ENSGMOG00000017562	Scaffold GL831193.1: 3,387,378-3,401,639	ENSONIG00000018268	Scaffold JH556678.1: 1,421,786-1,437,257	ENSXMAG00000006101	Chromosome 1: 2,472,909-2,480,155	ENSORLG00000000849	Chromosome Un_random: 26,927,642-26,932,731	ENSTNIG00000017512	groupIX: 16,144,995-16,154,258	ENSGACG00000019256
ddx5	DEAD (Asp-Glu-Ala-Asp) box polypeptide 5									Chromosome LG10: 40,347,357-40,353,198	ENSGACP00000009347_1							Scaffold GL831193.1: 3,406,545-3,416,672	ENSONIG00000018269	Scaffold JH556678.1: 1,443,480-1,455,712	ENSXMAG00000006131	Chromosome 1: 2,486,701-2,491,917	ENSORLG00000000863	Chromosome Un_random: 26,918,031-26,923,885	ENSTNIG00000017510	groupIX: 16,132,219-16,139,281	ENSGACG00000019254
polg2	polymerase (DNA directed), gamma 2, accessory subunit											Chromosome 6: 21,596,709-21,610,751	ENSDARG00000074933			GeneScaffold_4481: 5,247-6,354	ENSGMOG00000017535			Scaffold JH556678.1: 1,437,876-1,442,608	ENSXMAG00000006121	Chromosome 1: 2,480,892-2,484,289	ENSORLG00000000860	Chromosome Un_random: 26,924,941-26,926,985	ENSTNIG00000017511
ripk3	receptor-interacting serine-threonine kinase 3																					Chromosome 1: 2,457,544-2,462,551	ENSORLG00000000825

## Sheet: aanat1b
Gene name and location for synteny analysis of aanat1b
Gene		G. gallus		H. sapiens		X. tropicalis		L. chalumnae		L. oculatus		D. rerio		S. salar		G. moruha		O. niloticus		X. maculatus		O. latipes		T. nigroviridis		G. aculeatus
Abbreviation	full name	location	accession #	location	accession #	location	accession #	location	accession #	location	accession #	location	accession #	location	accession #	location	accession #	location	accession #	location	accession #	location	accession #	location	accession #	location	accession #
grb2	growth factor receptor-bound protein 2															GeneScaffold_1449: 11,814-65,044	ENSGMOG00000010690	Scaffold GL831154.1: 1,430,914-1,456,316	ENSONIG00000008257			Chromosome 8: 20,624,560-20,652,435	ENSORLG00000015246			groupXI: 3,652,039-3,673,572	ENSGACG00000006896
bptf	nucleosome-remodeling factor subunit BPTF															GeneScaffold_1449: 131,785-166,291	ENSGMOG00000010697	Scaffold GL831154.1: 1,465,931-1,493,695	ENSONIG00000008260	Scaffold JH557102.1: 167,938-191,545	ENSXMAG00000008341	Chromosome 8: 20,586,950-20,611,308	ENSORLG00000015227			groupXI: 3,676,680-3,697,946	ENSGACG00000006907
kpna2	karyopherin alpha 2															GeneScaffold_1449: 171,331-177,635	ENSGMOG00000010739	Scaffold GL831154.1: 1,496,733-1,499,620	ENSONIG00000008265	Scaffold JH557102.1: 161,372-165,275	ENSXMAG00000008323					groupXI: 3,699,303-3,702,408	ENSGACG00000006925
smurf2	SMAD specific E3 ubiquitin protein ligase 2															GeneScaffold_1449: 199,982-227,197	ENSGMOG00000010749	Scaffold GL831154.1: 1,530,893-1,559,207	ENSONIG00000008278	Scaffold JH557102.1: 96,624-159,893	ENSXMAG00000008313	Chromosome 8: 20,516,034-20,548,121	ENSORLG00000015151			groupXI: 3,717,782-3,739,910	ENSGACG00000007003
ddx5	DEAD (Asp-Glu-Ala-Asp) box polypeptide 5															GeneScaffold_1449: 230,483-236,082	ENSGMOG00000010758	Scaffold GL831154.1: 1,564,898-1,570,645	ENSONIG00000008283	Scaffold JH557102.1: 87,262-92,509	ENSXMAG00000008305	Chromosome 8: 20,507,146-20,512,310	ENSORLG00000015098			groupXI: 3,743,299-3,749,291	ENSGACG00000007026
evplb	envoplakin											Chromosome 3: 6,505,142-6,523,755	ENSDARG00000059002	AGKD01007636.1		GeneScaffold_1449: 261,760-277,776	ENSGMOG00000010774	Scaffold GL831154.1: 1,574,398-1,589,102	ENSONIG00000008290	Scaffold JH557102.1: 52,128-70,025	ENSXMAG00000008295	Chromosome 8: 20,494,079-20,502,101	ENSORLG00000015065	Chromosome Un_random: 3,756,682-3,772,624	ENSTNIG00000005698	groupXI: 3,754,217-3,763,483	ENSGACG00000007063
aanat1b	arylalkylamine n-acetyltransferase 1b													AGKD01022892.1 and AGKD01007636.1		GeneScaffold_1449: 283,672-285,101	ENSGMOG00000010804	Scaffold GL831154.1: 1,593,745-1,594,878	ENSONIG00000008298	Scaffold JH557102.1: 45,038-49,228	ENSXMAG00000008291	Chromosome 8: 20,481,327-20,482,366		Chromosome Un_random: 3,751,825-3,761,582	ENSTNIG00000004312	groupXI: 3,766,738-3,767,762	ENSGACG00000007070
sphk1	sphingosine kinase 1											Chromosome 3: 6,477,566-6,497,057	ENSDARG00000079139	AGKD01022892.1 and AGKD01007636.1
myh10	myosin heavy chain 10																	Scaffold GL831154.1: 1,598,020-1,655,373	ENSONIG00000008299	Scaffold JH557102.1: 17,242-27,269	ENSXMAG00000008265	Chromosome 8: 20,415,721-20,477,274	ENSORLG00000015025, ENSORLG00000015030, ENSORLG00000015044	Chromosome Un_random: 3,703,666-3,751,394	ENSTNIG00000004311	groupXI: 3,780,329-3,815,730	ENSGACG00000007073
ddx47	DEAD (Asp-Glu-Ala-Asp) box polypeptide 47																	Scaffold GL831154.1: 1,658,172-1,663,844	ENSONIG00000008325	Scaffold JH557102.1: 27,946-35,331	ENSXMAG00000008268	Chromosome 8: 20,404,762-20,412,190	ENSORLG00000015021	Chromosome Un_random: 3,709,005-3,756,683	Pas de numéro d'accession, trouvé avec genscan	groupXI: 3,817,115-3,822,566	ENSGACG00000007092
wbp11	WW domain-binding protein 11																	Scaffold GL831154.1: 1,664,637-1,669,432	ENSONIG00000008328	Scaffold JH557102.1: 35,887-43,066	ENSXMAG00000008281	Chromosome 8: 20,397,648-20,401,653	ENSORLG00000014992	Chromosome Un_random: 3,696,164-3,702,275	ENSTNIG00000004417	groupXI: 3,822,820-3,828,609	ENSGACG00000007131
thap4	THAP domain containing protein 4																									groupXI: 3,829,828-3,831,589	ENSGACG00000007143
pkhf1	pleckstrin homology domaincontaining family F member 1																	Scaffold GL831154.1: 1,691,549-1,694,190	ENSONIG00000008331							groupXI: 3,835,876-3,836,883	ENSGACG00000007149
bglap	osteocalcin, bone gamma-carboxyglutamate protein																	Scaffold GL831154.1: 1,698,712-1,700,561	ENSONIG00000008333							groupXI: 3,837,872-3,838,760	ENSGACG00000007152

## Sheet: aanat2
Gene name and location for synteny analysis of aanat2
Gene		G. gallus		H. sapiens		X. tropicalis		L. chalumnae		L. oculatus		D. rerio		S. salar		G. moruha		O. niloticus		X. maculatus		O. latipes		T. nigroviridis		G. aculeatus
Abbreviation	full name	location	accession #	location	accession #	location	accession #	location	accession #	location	accession #	location	accession #	location	accession #	location	accession #	location	accession #	location	accession #	location	accession #	location	accession #	location	accession #
shisa9	shisa homolog 9															GeneScaffold_1876: 471,651-478,585	ENSGMOG00000004462	Scaffold GL831149.1: 4,326,795-4,349,618	ENSONIG00000001417			Chromosome 8: 8,261,224-8,273,055	ENSORLG00000005079	Chromosome 3: 12,233,586-12,238,096	ENSTNIG00000018587	groupXI: 13,753,116-13,763,273	ENSGACG00000013991
mkl	MKL/myocardin-like protein 2-like															GeneScaffold_1876: 423,170-434,674	ENSGMOG00000004360	Scaffold GL831149.1: 4,383,778-4,392,200	ENSONIG00000001419	Scaffold JH556906.1: 21-11,472	ENSXMAG00000000094	Chromosome 8: 8,289,705-8,298,329	ENSORLG00000005094	Chromosome 3: 12,211,070-12,215,972	ENSTNIG00000018586	groupXI: 13,726,297-13,732,972	ENSGACG00000013988
snrnp25	SNRNP25 small nuclear ribonucleoprotein 25kDa	Chromosome 14: 11,971,381-11,974,552	ENSGALG00000026559	Chromosome 16: 103,010-107,669	ENSG00000161981	Scaffold GL172993.1: 898,951-920,273	ENSXETG00000001143	Scaffold JH126640.1: 1,050,749-1,071,804	ENSLACG00000014553							GeneScaffold_1876: 419,893-420,790	ENSGMOG00000004344	Scaffold GL831149.1: 4,399,383-4,402,789	ENSONIG00000001423	Scaffold JH556906.1: 16,837-18,965	ENSXMAG00000000106	Chromosome 8: 8,305,071-8,307,108	ENSORLG00000005104	Chromosome 3: 12,208,422-12,209,448	ENSTNIG00000018585	groupXI: 13,720,527-13,721,620	ENSGACG00000013984
polr3k	POLR3K polymerase (RNA) III (DNA directed) polypeptide K	Chromosome 14: 11,971,491-11,971,974	ENSGALG00000017681	Chromosome 16: 96,407-103,628	ENSG00000161980	Scaffold GL172993.1: 920,391-928,241	ENSXETG00000001142	Scaffold JH126640.1: 1,071,947-1,078,030	ENSLACG00000014660							GeneScaffold_1876: 418,442-419,185	ENSGMOG00000004334	Scaffold GL831149.1: 4,403,184-4,405,819	ENSONIG00000001424	Scaffold JH556906.1: 18,482-21,432	ENSXMAG00000000112	Chromosome 8: 8,307,805-8,308,965	ENSORLG00000005109	Chromosome 3: 12,206,849-12,207,975	ENSTNIG00000018584	groupXI: 13,718,829-13,720,097	ENSGACG00000013978
cdip1	CDIP1 cell death-inducing p53 target 1							Scaffold JH126640.1: 1,090,596-1,110,656	ENSLACG00000014739							GeneScaffold_1876: 413,587-415,803	ENSGMOG00000004323	Scaffold GL831149.1: 4,409,357-4,412,695	ENSONIG00000001425	Scaffold JH556906.1: 22,954-25,106	ENSXMAG00000000113	Chromosome 8: 8,310,196-8,315,093	ENSORLG00000005116	Chromosome 3: 12,203,673-12,206,671	ENSTNIG00000018583	groupXI: 13,714,739-13,717,460	ENSGACG00000013969
mgrn1	MGRN1 mahogunin ring finger 1, E3 ubiquitin protein ligase							Scaffold JH126640.1: 1,412,029-1,500,048	ENSLACG00000015960	Chromosome LG13: 14,589,403-14,607,286	ENSGACP00000018440_1	Chromosome 3: 55,701,269-55,723,819	ENSDARG00000004796			GeneScaffold_1876: 403,675-411,758	ENSGMOG00000004288	Scaffold GL831149.1: 4,422,071-4,428,020	ENSONIG00000001428	Scaffold JH556906.1: 29,019-35,467	ENSXMAG00000000117	Chromosome 8: 8,315,958-8,321,355	ENSORLG00000005137	Chromosome 3: 12,199,476-12,203,146	ENSTNIG00000018582	groupXI: 13,707,222-13,712,557	ENSGACG00000013960
aanat2	arylalkylamine N-acetyltransferase 2									Chromosome LG13: 14,669,614-14,671,925	ENSGACP00000018428_1	Chromosome 3: 55,739,454-55,745,378	ENSDARG00000079802	AGKD01021084.1 and AGKD01091293.1		GeneScaffold_1876: 387,650-388,957	ENSGMOG00000004277	Scaffold GL831149.1: 4,435,273-4,436,199	ENSONIG00000001439	Scaffold JH556906.1: 38,852-39,807	ENSXMAG00000000128	Chromosome 8: 8,327,760-8,328,770	ENSORLG00000005149	Chromosome 3: 12,195,390-12,196,528	ENSTNIG00000018581	groupXI: 13,702,853-13,703,781	ENSGACG00000013957
rhbdf1	rhomboid 5 homolog 1	Chromosome 14: 11,972,577-11,995,106	ENSGALG00000007434	Chromosome 16: 108,058-122,629	ENSG00000007384			Scaffold JH126640.1: 1,956,688-2,209,842	ENSLACG00000017195	Chromosome LG13: 14,673,999-14,691,508	ENSGACP00000018423_1	Chromosome 3: 55,748,003-55,844,699	ENSDARG00000036541	AGKD01021084.1 and AGKD01091293.1		GeneScaffold_1876: 367,085-386,092	ENSGMOG00000004239	Scaffold GL831149.1: 4,437,227-4,446,041	ENSONIG00000001441	Scaffold JH556906.1: 40,747-57,973	ENSXMAG00000000133	Chromosome 8: 8,329,513-8,359,233	ENSORLG00000005167	Chromosome 3: 12,188,377-12,194,666	ENSTNIG00000018580	groupXI: 13,694,769-13,701,920	ENSGACG00000013948
mpg	DNA-3-methyladenine glycosylase	Chromosome 14: 12,031,133-12,045,767	ENSGALG00000028691	Chromosome 16: 127,018-135,839	ENSG00000103152	Scaffold GL172993.1: 1,212,703-1,220,319	ENSXETG00000010691	Scaffold JH126640.1: 2,414,635-2,468,032	ENSLACG00000017827	Chromosome LG13: 14,744,445-14,750,488	ENSDARP00000119099_1	Chromosome 3: 55,883,357-55,894,822	ENSDARG00000069729			GeneScaffold_1876: 341,390-343,400	ENSGMOG00000004225	Scaffold GL831149.1: 4,473,636-4,476,354	ENSONIG00000001453	Scaffold JH556906.1: 88,792-90,612	ENSXMAG00000000150	Chromosome 8: 8,364,989-8,366,960	ENSORLG00000005168	Chromosome 3: 12,171,181-12,173,295	ENSTNIG00000018579	groupXI: 13,673,847-13,675,503	ENSGACG00000013945
nprl3	nitrogen permease regulator-like 3	Chromosome 14: 12,044,440-12,086,590	ENSGALG00000007456	Chromosome 16: 135,806-188,669	ENSG00000103148	Scaffold GL172993.1: 1,121,542-1,183,963	ENSXETG00000001136			Chromosome LG13: 14,753,958-14,771,339	ENSGACP00000018405_1	Chromosome 3: 55,897,018-55,931,414	ENSDARG00000010918			GeneScaffold_1876: 329,076-340,586	ENSGMOG00000004199	Scaffold GL831149.1: 4,477,314-4,490,287	ENSONIG00000001454	Scaffold JH556906.1: 91,592-96,423	ENSXMAG00000000154	Chromosome 8: 8,367,102-8,377,029	ENSORLG00000005189	Chromosome 3: 12,166,466-12,171,821	ENSTNIG00000018578	groupXI: 13,664,653-13,673,520	ENSGACG00000013930
globin cluster				Chromosome 16: 202,686-231,180		Scaffold GL172993.1: 1,096,421-932,667				Chromosome LG13: 14,780,140-14,826,230						GeneScaffold_1876: 319,618-326,273		Scaffold GL831149.1: 4,494,467-4,553,559		Scaffold JH556906.1: 106,415-140,018		Chromosome 8: 8,382,315-8,412,025		Chromosome 3: 12,165,258-12,166,008		groupXI: 13,640,461-13,663,375
kank2	KN motif and ankyrin repeat domains 2											Chromosome 3: 56,014,016-56,030,781	ENSDARG00000018393			GeneScaffold_1876: 308,066-317,351	ENSGMOG00000003897	Scaffold GL831149.1: 4,560,786-4,567,780	ENSONIG00000001524	Scaffold JH556906.1: 146,266-163,836	ENSXMAG00000000190	Chromosome 8: 8,415,439-8,429,009	ENSORLG00000005329	Chromosome 3: 12,155,421-12,159,336	ENSTNIG00000018575	groupXI: 13,632,262-13,636,639	ENSGACG00000013864
dock6	dedicator of cytokinesis 6											Chromosome 3: 56,069,051-56,180,134	ENSDARG00000035706			GeneScaffold_1876: 237,822-294,138	ENSGMOG00000003777	Scaffold GL831149.1: 4,581,946-4,612,551	ENSONIG00000001526	Scaffold JH556906.1: 164,457-177,805	ENSXMAG00000000198	Chromosome 8: 8,431,035-8,454,304	ENSORLG00000005365	Chromosome 3: 12,143,000-12,146,641	ENSTNIG00000018574	groupXI: 13,599,032-13,621,582	ENSGACG00000013853
																								Chromosome 3: 12,128,263-12,140,421	ENSTNIG00000018573
foxj1	forkhead box J1							Scaffold JH126640.1: 1,533,592-1,551,269	ENSLACG00000016329	Chromosome LG13: 14,615,890-14,623,839	GENSCAN00000028793
ubald1a/fam100a	UBA-like domain-containing protein 1							Scaffold JH126640.1: 1,339,883-1,405,415	ENSLACG00000015727	Chromosome LG13: 14,572,541-14,586,606	ENSGACP00000005873_1	Chromosome 3: 55,687,074-55,697,958	ENSDARG00000020976
hbz	Hemoglobin zeta	Chromosome 14: 12,090,943-12,099,745	ENSGALG00000023740			Scaffold GL172993.1: 1,133,364-1,134,743	ENSXETG00000001137
luc7l	putative RNA-binding protein Luc7-like 1									Chromosome LG13: 14,839,192-14,850,323	ENSLACP00000015102_1
itfg3	integrin alpha FG-GAP repeat containing 3									Chromosome LG13: 14,859,625-14,867,747	GENSCAN00000028749

## Sheet: aanat2prime
Gene name and location for synteny analysis of aanat2'
Gene		G. gallus		H. sapiens		X. tropicalis		L. chalumnae		L. oculatus		D. rerio		S. salar		G. moruha		O. niloticus		X. maculatus		O. latipes		T. nigroviridis		G. aculeatus
Abbreviation	full name	location	accession #	location	accession #	location	accession #	location	accession #	location	accession #	location	accession #	location	accession #	location	accession #	location	accession #	location	accession #	location	accession #	location	accession #	location	accession #
shisa9	shisa family member homolog 9											Chromosome 12: 20,888,563-20,961,867	ENSDARG00000045145			GeneScaffold_1992: 40,092-41,521	ENSGMOG00000000579					Chromosome 19: 1,173,367-1,174,269	ENSORLG00000002882	Chromosome 2: 5,783,683-5,784,869	ENSTNIG00000012922
cpped1	calcineurin-like phosphoesterase domain containing 1											Chromosome 12: 20,963,147-21,028,905	ENSDARG00000031968			GeneScaffold_1992: 43,151-78,436	ENSGMOG00000000584	Scaffold GL831136.1: 5,824,151-5,862,593	ENSONIG00000019761			Chromosome 19: 1,176,687-1,214,208	ENSORLG00000002926	Chromosome 2: 5,787,900-5,804,321	ENSTNIG00000012921	groupV: 5,371,318-5,394,348	ENSGACG00000004415
ercc4	excision repair cross-complementation group 4											Chromosome 12: 21,055,319-21,070,814	ENSDARG00000014161			GeneScaffold_1992: 96,790-102,888	ENSGMOG00000000603	Scaffold GL831136.1: 5,890,595-5,899,079	ENSONIG00000019762			Chromosome 19: 1,230,000-1,238,257	ENSORLG00000002948	Chromosome 2: 5,817,726-5,822,380	ENSTNIG00000012919	groupV: 5,434,099-5,439,326	ENSGACG00000004432
mkl2	MKL/myocardin-like protein 2-like											Chromosome 12: 21,072,682-21,141,383	ENSDARG00000088307			GeneScaffold_1992: 121,980-132,675	ENSGMOG00000000632	Scaffold GL831136.1: 5,900,232-5,924,820	ENSONIG00000019764			Chromosome 19: 1,251,397-1,258,262	ENSORLG00000002977	Chromosome 2: 5,831,278-5,836,177	ENSTNIG00000012918	groupV: 5,448,309-5,454,183	ENSGACG00000004442
ubald1a/fam100a	UBA-like domain-containing protein 1											Chromosome 12: 21,156,141-21,216,984	ENSDARG00000002362			GeneScaffold_1758: 6-25,055	ENSGMOG00000015870	Scaffold GL831136.1: 5,953,804-5,970,105	ENSONIG00000019768					Chromosome 2: 5,844,246-5,852,537	ENSTNIG00000012917	groupV: 5,466,348-5,479,796	ENSGACG00000004450
foxj1b	forkhead box J1b											Chromosome 12: 21,245,587-21,441,409	ENSDARG00000088290			GeneScaffold_1758: 29,827-33,610	ENSGMOG00000015882	Scaffold GL831136.1: 5,974,981-5,979,231	ENSONIG00000019769					Chromosome 2: 5,856,282-5,858,465	ENSTNIG00000012916	groupV: 5,483,824-5,486,003	ENSGACG00000004462
rhbdf1b	rhomboid 5 homolog 1b											Chromosome 12: 21,579,888-21,655,931	ENSDARG00000017367			GeneScaffold_1760: 1,789-46,499	ENSGMOG00000017919	Scaffold GL831136.1: 6,019,081-6,057,099	ENSONIG00000019770	Scaffold JH557783.1: 242-9,114	ENSXMAG00000017285			Chromosome 2: 5,876,311-5,883,585	ENSTNIG00000012915	groupV: 5,518,629-5,529,576	ENSGACG00000004465
globin cluster												Chromosome 12: 21,688,563-21,706,028				GeneScaffold_1760: 52,507-52,950		Scaffold GL831136.1: 6,063,880-6,076,117		Scaffold JH557783.1: 22,019-37,543		Chromosome 19: 1,478,030-1,485,198		Chromosome 2: 5,890,027-5,893,323
aqp8	aquaporin 8											Chromosome 12: 21,707,632-21,714,554 and Chromosome 12: 21,718,602-21,725,551	ENSDARG00000071592 and ENSDARG00000045141			GeneScaffold_1759: 1,659-3,155	ENSGMOG00000001220	Scaffold GL831136.1: 6,076,532-6,079,847 and Scaffold GL831136.1: 6,089,024-6,093,957	ENSONIG00000019779 and ENSONIG00000019780	Scaffold JH557783.1: 37,015-40,614	ENSXMAG00000017410	Chromosome 19: 1,487,860-1,492,781	ENSORLG00000003054
lcmt1	leucine carboxyl methyltransferase 1											Chromosome 12: 21,730,869-21,762,245	ENSDARG00000045140			GeneScaffold_1759: 6,519-12,886	ENSGMOG00000001230	Scaffold GL831136.1: 6,093,619-6,100,108	ENSONIG00000019782	Scaffold JH557783.1: 42,823-48,093	ENSXMAG00000017430	Chromosome 19: 1,497,227-1,501,427	ENSORLG00000003071	Chromosome 2: 5,896,649-5,899,453	ENSTNIG00000012911
arhgap17a	Rho GTPase activating protein 17a											Chromosome 12: 21,765,057-21,831,308	ENSDARG00000020488			GeneScaffold_1759: 15,135-36,642	ENSGMOG00000001252	Scaffold GL831136.1: 6,103,437-6,137,346	ENSONIG00000019784			Chromosome 19: 1,503,609-1,522,551	ENSORLG00000003077	Chromosome 2: 5,900,403-5,916,723	ENSTNIG00000012910
grid2ipb	glutamate receptor, ionotropic, delta 2 (Grid2) interacting protein, b																	Scaffold GL831136.1: 6,138,185-6,177,086	ENSONIG00000019786					Chromosome 2: 5,919,716-5,935,390	ENSTNIG00000012909
zdhhc4	zinc finger, DHHC-type containing 4																	Scaffold GL831136.1: 6,181,584-6,183,126	ENSONIG00000019788			Chromosome 19: 1,575,901-1,578,603	ENSORLG00000003085	Chromosome 2: 5,938,267-5,940,163	ENSTNIG00000012908
